# Supplementary material for: Uncontrolled Thyroid during Pregnancy Alters the Circulative and Exerted Metabolome
Source: Int J Mol Sci. 2022 Apr 12;23(8):4248. doi: 10.3390/ijms23084248 (PMC9029102; doi:10.3390/ijms23084248)
Supplement: Supplementary file 1 [file ijms-23-04248-s001.zip]

Archive with 1 entries (1 files):
- ijms-1639373-supplementary.pdf
